# Supplementary material for: The Global Impact of Alcohol Consumption on Premature Mortality and Health in 2016
Source: Nutrients. 2021 Sep 9;13(9):3145. doi: 10.3390/nu13093145 (PMC8470338; doi:10.3390/nu13093145)
Supplement: Supplementary file 1 [file nutrients-13-03145-s001.zip]

Archive with 1 entries (1 files):
- nutrients-1345474-supplementary.pdf
